# Supplementary material for: MK-8776 and Olaparib Combination Acts Synergistically in Hepatocellular Carcinoma Cells, Demonstrating Lack of Adverse Effects on Liver Tissues in Ovarian Cancer PDX Model
Source: Int J Mol Sci. 2025 Jan 20;26(2):834. doi: 10.3390/ijms26020834 (PMC11766115; doi:10.3390/ijms26020834)
Supplement: Supplementary file 1 [file ijms-26-00834-s001.zip]

Archive with 4 entries (4 files):
- Fig. 1S.png
- Fig. 2S.png
- Fig. 3S.pdf
- Supplementary Information W. Bębenek.pdf
